# Supplementary material for: Bidirectional Effects of Mao Jian Green Tea and Its Flavonoid Glycosides on Gastrointestinal Motility
Source: Foods. 2023 Feb 16;12(4):854. doi: 10.3390/foods12040854 (PMC9956896; doi:10.3390/foods12040854)
Supplement: Supplementary file 1 [file foods-12-00854-s001.zip]

Archive with 9 entries (9 files):
- Figure S1.pdf
- Figure S2.pdf
- Figure S3.pdf
- Figure S4.tif
- Figure S5.pdf
- Figure S6.pdf
- Table S1.pdf
- Table S2.pdf
- Table S3.pdf
